# Supplementary material for: The Toxicity Effects of Metformin and the Bioremediation of Metformin in Aquatic Plant Duckweed
Source: Plants (Basel). 2025 Jun 9;14(12):1761. doi: 10.3390/plants14121761 (PMC12196854; doi:10.3390/plants14121761)
Supplement: Supplementary file 1 [file plants-14-01761-s001.zip]

Archive with 1 entries (1 files):
- plants-3552951-supplementary.pdf
